# Supplementary material for: Migraine Genetic Susceptibility Does Not Strongly Influence Migraine Characteristics and Outcomes in a Treated, Real-World, Community Cohort
Source: J Clin Med. 2025 Jan 16;14(2):536. doi: 10.3390/jcm14020536 (PMC11765864; doi:10.3390/jcm14020536)
Supplement: Supplementary file 1 [file jcm-14-00536-s001.zip]

Archive with 1 entries (1 files):
- jcm-3316257-supplementary.pdf
